# Supplementary material for: Clinical Use and Adverse Drug Reactions of Linezolid: A Retrospective Study in Four Belgian Hospital Centers
Source: Antibiotics (Basel). 2021 May 4;10(5):530. doi: 10.3390/antibiotics10050530 (PMC8147790; doi:10.3390/antibiotics10050530)
Supplement: Supplementary file 1 [file antibiotics-10-00530-s001.zip]

Archive with 1 entries (1 files):
- antibiotics-1208367-supplementary.pdf
